# Supplementary material for: Genetic Insights into Intestinal Microbiota and Risk of Infertility: A Mendelian Randomization Study
Source: Microorganisms. 2023 Sep 15;11(9):2319. doi: 10.3390/microorganisms11092319 (PMC10538041; doi:10.3390/microorganisms11092319)
Supplement: Supplementary file 1 [file microorganisms-11-02319-s001.zip]

Archive with 3 entries (3 files):
- Figure S1 Flow chart.jpg
- Figure S2 Female.jpg
- Figure S3 Male.jpg
